# Supplementary material for: Ciliated (FOXJ1+) Cells Display Reduced Ferritin Light Chain in the Airways of Idiopathic Pulmonary Fibrosis Patients
Source: Cells. 2022 Mar 18;11(6):1031. doi: 10.3390/cells11061031 (PMC8947470; doi:10.3390/cells11061031)
Supplement: Supplementary file 1 [file cells-11-01031-s001.zip]

Archive with 1 entries (1 files):
- cells-1584808-supplementary.pdf
